# Supplementary material for: Repeatability, reproducibility, agreement, and safety of Tono-Pen tip cover for intraocular measurement using latex and polyethylene wrap
Source: PLoS One. 2020 Sep 28;15(9):e0239875. doi: 10.1371/journal.pone.0239875 (PMC7521710; doi:10.1371/journal.pone.0239875)
Supplement: S1 Data — (XLSX) [file pone.0239875.s002.xlsx]

## Sheet: Sheet1
ID	Age	Gender	R_examinerA_1	R_examinerA_2	R_examinerB_1	R_examinerB_2	L_PW_1	L_PW_2	L_OF_1	L_OF_2
1	70	F	19	19	21	20	12	12	11	10
2	73	F	13	14	14	13	15	15	15	14
3	63	M	13	14	12	13	15	13	14	14
4	74	F	20	19	17	16	15	17	15	15
5	76	F	14	16	15	15	18	18	15	14
6	61	F	17	15	13	13	14	15	13	14
7	67	M	11	10	10	10	20	20	22	21
8	57	M	21	21	19	21	21	23	19	19
9	42	F	14	15	18	16	22	22	20	20
10	82	F	16	16	13	12	18	17	15	15
11	44	F	21	20	17	18	21	22	22	22
12	34	M	16	19	18	17	16	17	12	13
13	30	F	16	14	14	14	13	14	13	14
14	75	M	15	16	13	14	15	16	15	15
15	75	F	21	18	20	20	19	21	20	20
16	63	M	32	33	25	28	30	34	32	33
17	74	M	18	19	15	18	20	20	14	16
18	73	M	24	24	24	24	22	23	21	20
19	38	F	14	13	13	13	18	16	19	20
20	58	F	11	12	10	11	10	10	14	15
21	69	F	23	25	23	24	22	21	22	22
22	68	F	18	21	20	20	17	20	21	22
23	65	F	16	16	16	16	15	13	13	13
24	67	F	16	18	17	17	20	20	16	16
25	66	F	18	17	21	19	23	23	20	21
26	62	M	15	16	15	16	17	17	19	19
27	62	M	28	29	28	29	19	19	17	18
28	73	F	15	16	16	17	15	17	13	13
29	38	F	14	16	11	12	12	13	14	15
30	36	F	16	15	13	13	16	14	14	15
31	37	F	15	19	15	15	15	17	14	14
32	37	M	18	19	18	17	19	21	21	22
33	47	F	17	15	15	15	14	17	17	17
34	22	M	12	13	13	14	17	18	14	13
35	49	F	14	14	14	14	14	14	16	15
36	32	F	13	12	12	13	13	13	11	10
37	47	F	15	15	17	16	16	18	13	16
38	57	F	15	14	15	14	16	17	14	15
39	70	M	12	13	13	13	27	24	24	27
40	69	F	14	15	14	15	16	16	22	20
41	36	F	19	18	17	18	16	19	17	18
42	49	F	12	14	14	14	13	15	13	14
43	55	F	13	14	15	20	14	13	14	14
44	56	F	19	20	19	17	18	18	18	17
45	54	F	11	13	12	12	11	11	11	11
46	61	F	21	21	20	21	20	22	17	20
47	49	F	21	22	24	21	20	23	18	19
48	52	F	9	10	9	9	10	11	13	13
49	20	F	19	16	16	17	19	18	16	19
50	42	M	18	16	15	14	14	15	16	16
51	45	F	15	17	15	15	16	17	16	17
52	50	F	15	14	14	13	16	15	16	17
53	41	F	16	17	14	15	21	22	17	18
54	23	F	19	20	19	19	18	19	14	14
55	51	F	18	18	18	15	18	17	15	17
56	47	M	18	21	16	17	20	22	18	18
57	28	M	18	16	14	18	17	19	17	16
58	27	M	15	14	18	14	14	15	15	15
59	42	F	18	17	19	18	16	19	18	17
60	42	F	17	16	20	20	17	17	15	18
61	35	F	12	12	11	13	13	12	14	13
62	46	F	20	21	17	17	19	17	15	16
63	22	F	18	20	20	21	19	20	18	17
64	27	F	13	13	14	14	15	15	13	13
65	42	F	15	16	17	15	15	16	13	14
66	38	F	15	15	14	15	14	13	14	14
67	27	M	23	24	22	23	24	25	22	22
68	27	F	20	21	20	19	20	19	14	16
69	27	F	19	20	20	18	17	17	17	18
70	33	F	16	15	13	13	13	13	12	13
71	73	F	15	16	14	15	18	20	20	21
72	58	F	12	13	14	13	14	13	14	13
73	71	M	13	13	13	11	25	25	25	25
74	50	M	17	18	18	18	15	18	16	18
75	54	F	22	22	21	21	21	21	18	20
76	66	F	26	26	25	27	23	22	21	21
77	71	M	15	17	16	17	17	17	19	19
78	83	F	24	24	24	22	34	36	39	37
79	43	F	19	18	17	18	19	19	18	19
80	36	F	12	13	13	15	14	16	18	17
81	33	F	17	17	20	20	18	17	16	17
82	35	F	19	18	16	18	19	19	16	18
83	36	F	17	18	19	17	19	20	18	20
84	25	F	17	19	18	19	21	22	21	22
85	27	F	10	12	10	9	12	12	15	16
86	35	F	15	14	19	19	16	16	13	14
87	32	F	17	21	22	22	19	19	19	21
88	26	F	21	22	21	21	17	20	19	21
89	67	F	17	19	21	19	19	19	17	19
90	47	F	20	21	15	18	18	20	20	19
91	51	F	23	23	21	21	20	20	18	17
92	49	F	17	16	16	18	20	19	17	18
93	27	F	18	17	18	17	18	18	16	16
94	52	F	22	21	20	17	20	19	17	19
95	54	F	14	14	15	14	15	15	15	16
96	43	F	15	16	15	15	19	19	19	21
97	47	F	15	17	16	14	16	15	13	13
98	29	F	19	18	20	19	17	17	17	17
99	47	F	16	18	18	17	20	21	18	18
100	42	F	14	14	14	14	15	16	13	13
101	34	F	13	14	13	12	14	13	13	13
102	46	F	17	18	18	16	18	16	13	13
103	36	F	13	14	14	13	15	14	13	12
104	24	M	17	16	15	15	18	18	16	15
105	18	M	19	18	18	16	18	17	18	21
106	19	F	17	15	17	16	17	16	16	15
107	27	F	20	21	21	18	20	20	18	18
108	30	F	20	22	21	21	22	20	15	17
109	40	M	16	17	14	14	15	15	13	12
110	53	F	14	14	14	14	14	13	13	13
111	48	F	22	24	20	24	19	20	18	20
112	48	F	19	19	18	18	17	18	15	16
113	51	F	21	20	20	21	16	15	17	16
114	45	F	14	14	12	14	14	14	15	17
115	54	F	21	22	21	20	21	22	21	21
116	53	F	17	17	16	17	15	18	16	14
117	49	F	16	14	14	16	13	12	10	12
118	20	M	17	15	15	16	15	14	12	12
119	23	F	16	18	18	19	18	17	15	16
120	31	M	16	16	15	15	15	17	16	15
121	38	F	17	15	18	17	19	18	15	15
122	28	F	10	11	10	11	11	10	15	16
123	22	F	21	21	22	22	21	21	21	21
124	31	M	21	21	20	20	19	18	18	15
125	20	M	17	17	17	17	14	17	19	21
126	20	F	17	16	19	19	18	17	17	18
127	28	F	15	14	15	15	15	14	15	14
128	43	F	18	21	18	17	21	21	17	17
